# Supplementary material for: Prediction of individual lifetime cardiovascular risk and potential treatment benefit: development and recalibration of the LIFE-CVD2 model to four European risk regions
Source: Eur J Prev Cardiol. 2024 May 16;31(14):1690–9. doi: 10.1093/eurjpc/zwae174 (PMC11464100; doi:10.1093/eurjpc/zwae174)
Supplement: zwae174_Supplementary_Data [file zwae174_supplementary_data.zip]

Archive with 2 entries (2 files):
- Appendix_1_sbp_withtitleandrisk-gecombineerd.pdf.pdf
- Supplement_lifeCVD2_20240213.docx
